# Supplementary material for: Direct Exploration of the Role of the Ventral Anterior Temporal Lobe in Semantic Memory: Cortical Stimulation and Local Field Potential Evidence From Subdural Grid Electrodes
Source: Cereb Cortex. 2014 Dec 9;25(10):3802–17. doi: 10.1093/cercor/bhu262 (PMC4585516; doi:10.1093/cercor/bhu262)
Supplement: Supplementary Data [file supp_bhu262_bhu262supp_table1.xls]

## Sheet: Sheet1
	Table 1 : Patients' demographics and clinical information
	Patient	1	2	3	4	5	6
	Age, gender, handedness	22M R	29M R&L	17F R	37F R	55M R	34M L
	WAIS-R (VIQ,PIQ,TIQ)	70, 78, 69	72, 78, 72	67, 76, 69	84,97,89	105,99,103	55,scale out,44
	WMS-R (Verbal, Visual , General, Attention, Delayed recall)	99, 64, 87, 91, 82	99, 92, 97, 87, 83	51, <50, <50, 81, 56	75,111,83,62,53	71,117,84,109,72	52,<50,<50,55,<50
	WAB	95.6	96	97.2	98.5	98	88
	WADA test (Language)	Left	Bilateral	Left	Left	Left	Left
	Age of seizure onset	16	10	12	29	55	12
	Seizure type	non-specific aura ® CPS, GTCS	aura(metamorphosia, epigastric rising sensation) ® CPS	discomfort in throat ® CPS	epigastric rising sensation ® CPS	CPS (once)	aura(déjà vu,piloerection, auditory aura) ® CPS
	Ictal ECoG onset	aMTG	PHG	PHG	PHG	none	R parietal lobe ~ pMTG
	MRI	L basal frontal cortical dysplasia L anterior temporal arachnoid cyst	L posterior temporal cortical atrophy	L temporal tip arachnoid cyst	L hippocampal atrophy/sclerosis	A low grade glioma in the L medial temporal lobe	R parietal cerebral atrophy & contusion R hippocampal sclerosis/atrophy
	Pathology	FCD type IA	FCD type IA Hippocampal sclerosis*	FCD type IB	Hippocampal sclerosis**	Diffuse astrocytoma	Traumatic head injury Hippocampal sclerosis*
	Investigation number	1,2,3	1,2,3	1,2	1,2,4	1,2,4	1
	CPS: complex partial seizure, GTCS: generalized tonic clonic seizure, ECoG: electrocorticogram
	a/pMTG: anterior/posterior part of the middle temporal gyrus, PHG: parahippocapal gyrus, FCD: focal cortical dysplaysia
	* dual pathology
	** dignosed by clinical findings
