# Supplementary material for: Direct Exploration of the Role of the Ventral Anterior Temporal Lobe in Semantic Memory: Cortical Stimulation and Local Field Potential Evidence From Subdural Grid Electrodes
Source: Cereb Cortex. 2014 Dec 9;25(10):3802–17. doi: 10.1093/cercor/bhu262 (PMC4585516; doi:10.1093/cercor/bhu262)
Supplement: Supplementary Data [file supp_bhu262_bhu262supp_table2.xls]

## Sheet: Sheet1
		Investigation 1	Intestigation 2						Investigation 3	Investigation 4
Stimulus site		Robust LFPs	Paragraph reading	Picture naming	Word picture Matching	Spoken-verbal command	Kanji word reading	Kana word reading	Graded stimulation	Synonym LFPs / stimulation
Patient 1
ITG	A08		○	×	×	××	××	○
	A13/A18 *		○	×	×	○	○	○
	A03		○	○	×	○	○	○
	A19		○	○	×	○	○	○
FG	A12/A17 *	✓	○	××	××	××	××	○	✓
	A02/A07 *		×	××	×	○	○	○
PHG	A11		○	×	×	○	○	○
	A16		○	××	×	○	○	○
	A01		○	○	×	○	○	○
	A06		○	○	×	○	○	○
Patient 2
ITG	B15/B20 *		×	○	×	○	○	○
ITG/FG	B09		××	××	×	××	××	○
	B14	✓	×	××	×	○	×	○	✓
	B19	✓	○	××	×	○	××	○	✓
FG	B08		××	××	○	○	××	○
	B13		○	×	×	×	×	○
	B18		○	×	×	○	×	○
Patient 3
ITG	C02	✓	×	××	×	××	××	○
	C17		×	×	○	○	○	○
FG	C11		○	×	×	○	×	○
Patient 4
ITG	D19		○	××	○	×	×	○
	D13/D18 *		×	××	××	××	××	×		✓ (D13)
	D15/D20 *		○	×	○	○	○	○
FG	D02		○	××	○	○	×	○
	D03/D08 *		×	××	×	××	×	×		✓ (D08)
	D07		×	-	××	××	-	×
	D12	✓	××	××	×	○	××	○
	D16		××	××	××	○	×	○
	D17		×	××	○	○	×	○
PHG	D01		○	○	×	○	○	○
Patient 5
ITG	E04		○	××	○	○	○	○
	E08		×	××	×	××	××	○
	E09		○	××	○	○	○	○
	E13	✓	×	××	○	××	××	×		✓
	E18		×	××	○	××	××	×		✓
FG	E12		×	××	××	○	××	○
	E16		○	××	○	××	××	○
	E17		○	××	○	○	××	○
○ : no impairment, × : slowing, ×× : arrest, - : inconclusive due to afterdischarges
ITG : inferior temporal gyrus, FG : fusiform gyrus, PHG : parahippocampal gyrus, ITG/FG : border of ITG & FG
Stimulation was given in a monopolar fashion except for * that denotes bipolar stimulation
